# Supplementary material for: Noninvasive Quantitative Compression Ultrasound Central Venous Pressure: A Clinical Pilot Study
Source: BME Front. 2025 Mar 19;6:0115. doi: 10.34133/bmef.0115 (PMC11922486; doi:10.34133/bmef.0115)
Supplement: Supplementary 1 — Supplementary Text Figs. S1 to S7 Movies S1 and S2 Data file S1 [file bmef.0115.f1.zip]

Archive with 3 entries (3 files):
- cvp_ijv_icu_BMEF_suppinfo_rev1_clean.docx
- movieS1_v2.mp4
- movieS2_v2.mp4
